# Supplementary material for: Lead exposure dose-dependently affects oxidative stress, AsA-GSH, photosynthesis, and mineral content in pakchoi (Brassica chinensis L.)
Source: Front Plant Sci. 2022 Oct 6;13:1007276. doi: 10.3389/fpls.2022.1007276 (PMC9583015; doi:10.3389/fpls.2022.1007276)
Supplement: Supplementary file 2 [file Table_2.xlsx]

## Sheet: Sheet1
					Relative mRNA expression level
	C			L			M			H
IRT1	1	1	1	1.44393	1.22264	1.73307	1.90214	2.56093	2.95536	4.34694	3.605	3.93583
	C			L			M			H
IRT2	1	1	1	1.29235	1.46409	1.23399	1.70133	1.61328	1.93634	3.20428	2.12874	2.43964
	C			L			M			H
APX	1	1	1	1.11214	1.14076	1.37554	1.67791	1.82766	1.89649	1.93187	2.04202	2.35653
	C			L			M			H
DHAR	1	1	1	0.870551	0.965936	0.903335	0.618423	0.514057	0.652176	0.334482	0.277392	0.331405
	C			L			M			H
GLDH	1	1	1	1.06437	0.952638	0.909618	0.672062	0.641713	0.780967	0.514057	0.479632	0.434271
	C			L			M			H
VIPP1	1	1	1	1.07115	1.00308	0.9819	1.01743	0.97942	1.04605	0.97942	1.05702	0.997692
	C			L			M			H
THF1	1	1	1	1.04488	1.06437	0.90125	0.899171	0.817902	0.866537	0.747425	0.673617	0.686184
	C			L			M			H
HCF	1	1	1	1.07177	1.07923	0.993092	0.655197	0.641713	0.607097	0.257028	0.287175	0.323088
	C			L			M			H
EGY1	1	1	1	1.00696	1.03886	1.03766	0.904379	1.07425	0.835088	0.707107	0.765779	0.728668
	C			L			M			H
GLK	1	1	1	1.04972	0.933033	1.10445	0.679871	0.68302	0.562529	0.376312	0.429283	0.461158
	C			L			M			H
LHC	1	1	1	0.732043	0.742262	0.819794	0.678302	0.647671	0.558644	0.244855	0.258816	0.300062
	C			L			M			H
PIF	1	1	1	0.941696	1.01396	1.07923	0.895025	0.90125	0.819794	0.615572	0.68302	0.643197
	C			L			M			H
GLN2	1	1	1	0.948246	0.986233	0.939523	0.835088	0.870551	0.878633	0.486327	0.543367	0.587774
					Pb content
	C			L			M			H
Pb content	0.467484	0.502877	0.48518	3.23723	2.98022	3.10873	6.90205	6.49047	6.69626	13.2254	12.7043	12.9649
					Photosynthesis
Net photosynthetic rate (Pn)
	C			L			M			H
	10.7863	10.8352	10.8346	10.1383	10.1722	10.1882	6.92502	8.12501	7.92502	4.69581	3.98056	4.33818
Transpiration rate (Tr)
	C			L			M			H
	2.98126	2.9632	2.95385	2.84531	2.71606	2.90027	1.30831	1.5669	1.44973	1.08726	1.09012	1.09032
Stomatal conductance (Gs)
	C			L			M			H
	239.281	239.042	239.572	257.703	200.81	208.469	90.0591	90.0557	89.8118	73.2132	72.1345	72.3047
Intercellular CO2 concentration (Ci)
	C			L			M			H
	521.13	521.833	522.782	525.922	524.2	512.967	511.224	510.085	513.513	401.963	416.26	422.728
Vapor pressure difference (VPD)
	C			L			M			H
	13.5684	13.6329	13.6597	12.8929	12.8255	12.8395	11.9898	12.3109	11.6513	11.4935	11.622	12.1692
Atmospheric CO2 concentration (Ca)
	C			L			M			H
	604.51	601.34	601.81	600.69	600.15	608.95	606.97	605.57	603.18	606.97	605.57	603.18
					ICP-MS
	C			L			M			H
Li	-0.38573	-0.36486	-0.37517	-0.53426	-0.57518	-0.55424	-0.49811	-0.53262	-0.51503	-0.14049	-0.14167	-0.14108
Be	-1.12288	-1.07073	-1.09602	-1.19025	-1.21185	-1.20092	-1.25929	-1.31181	-1.28476	-1.13511	-1.07565	-1.10436
B	1.55158	1.58423	1.56821	1.42957	1.38808	1.40932	1.34227	1.29943	1.32138	1.38973	1.38293	1.38634
Na	3.31944	3.30869	3.3141	3.19619	3.19866	3.19743	3.04651	3.02635	3.03655	4.11923	4.10965	4.11447
Mg	3.48012	3.4963	3.48829	3.33283	3.31169	3.32239	3.38205	3.35916	3.37075	3.54679	3.54314	3.54497
Al	2.43306	2.50153	2.46864	2.48005	2.4411	2.46101	2.46068	2.41309	2.43754	3.19916	3.16006	3.18005
P	3.66411	3.68851	3.67648	3.58717	3.58826	3.58772	3.57924	3.57269	3.57598	3.67963	3.66929	3.67449
K	4.29237	4.28528	4.28884	4.21755	4.20639	4.21201	4.17098	4.16985	4.17041	4.50082	4.48471	4.49284
Ca	4.54163	4.53879	4.54021	4.48292	4.45306	4.46825	4.29848	4.27498	4.28689	4.51751	4.52163	4.51957
Ti	1.95748	1.95255	1.95502	1.88927	1.85931	1.87455	1.70864	1.68463	1.6968	1.96472	1.96004	1.96238
V	-0.96622	-0.95761	-0.96189	-1.02883	-1.04586	-1.03726	-1.01085	-1.05464	-1.03219	-0.57266	-0.587	-0.57977
Cr	-0.28028	-0.27443	-0.27735	-0.47418	-0.50362	-0.48865	-0.49164	-0.64579	-0.56191	-0.22763	-0.25776	-0.24243
Mn	1.36063	1.38929	1.3752	1.27218	1.24593	1.25925	1.44347	1.40048	1.42251	2.6244	2.61895	2.62168
Fe	2.36876	2.37478	2.37178	2.32747	2.3032	2.3155	2.28417	2.22865	2.2573	2.85293	2.83563	2.84437
Co	-0.88106	-0.86405	-0.87247	-0.90587	-0.94288	-0.92398	-0.91043	-0.93687	-0.92345	-0.06237	-0.09055	-0.07623
Ni	0.370807	0.361597	0.366226	0.401981	0.278734	0.344715	0.216256	0.296312	0.258126	0.430965	0.475922	0.454025
Cu	0.509691	0.557959	0.534495	0.39137	0.423289	0.407623	0.583093	0.53764	0.560961	0.865391	0.872446	0.868933
Zn	1.45759	1.46786	1.46275	1.40066	1.40996	1.40534	1.46026	1.43769	1.44912	1.80498	1.78988	1.7975
Ge	-2.24676	-2.29349	-2.2695	-2.28084	-2.36208	-2.31956	-2.23736	-2.40295	-2.31231	-1.75718	-1.77597	-1.76647
As	-0.57004	-0.57534	-0.57268	-0.70062	-0.70969	-0.70513	-0.22407	-0.26741	-0.2452	-0.35945	-0.34628	-0.35282
Se	-0.88289	-0.83682	-0.85924	-0.8857	-0.87968	-0.88268	-0.82583	-0.7948	-0.81004	-0.40985	-0.38905	-0.39932
Rb	1.60507	1.61715	1.61115	1.53323	1.53361	1.53342	1.54779	1.5493	1.54855	1.40087	1.36715	1.38434
Sr	2.21339	2.20727	2.21034	2.17697	2.14231	2.15999	1.97075	1.95488	1.96289	2.2067	2.2013	2.20401
Mo	0.33323	0.33701	0.335124	0.224959	0.213937	0.219483	0.275845	0.267328	0.271607	0.497892	0.512277	0.505144
Ag	-1.9509	-1.7915	-1.86393	-2.37575	-2.43343	-2.40363	-2.33568	-2.43567	-2.3828	-1.90469	-1.94421	-1.924
Cd	-0.0371	-0.01451	-0.02566	0.72292	0.700653	0.711929	0.43627	0.423224	0.429796	0.71949	0.735885	0.727765
Sn	-1.02607	-1.06857	-1.0468	-1.01977	-1.06729	-1.04288	-1.08779	-1.12616	-1.10655	-1.01782	-1.06597	-1.04123
Sb	-1.30261	-1.31195	-1.30725	-1.38209	-1.34526	-1.36328	-1.42759	-1.40866	-1.41802	-1.28783	-1.26941	-1.27852
Ba	1.60048	1.58257	1.59162	1.53785	1.49643	1.51763	1.36182	1.34799	1.35496	1.4971	1.50068	1.49889
Hg	-1.37438	-1.41121	-1.3924	-1.79737	-1.81297	-1.8051	-1.89945	-1.86542	-1.8821	-1.76483	-1.80209	-1.78306
Tl	-0.64937	-0.68409	-0.66638	-1.05477	-1.0386	-1.04661	-1.23785	-1.26318	-1.25033	-0.93835	-0.96747	-0.95266
Pb	-0.33023	-0.29854	-0.3141	0.510174	0.474248	0.492582	0.838978	0.812276	0.825832	1.12141	1.10395	1.11277
Bi	-1.679	-1.77964	-1.72641	-2.18061	-2.23613	-2.20748	-1.94624	-2.1655	-2.04217	-1.86595	-1.84381	-1.85474
					Photosynthase
	C			L			M			H
1e-05	5422	5663	5345	5545	5956	5396	5719	5291	5256	6053	5345	5653
2e-05	5604	5899	5558	5892	6246	5635	6019	5541	5474	6364	5522	5851
3e-05	5718	6017	5681	6189	6458	5855	6288	5730	5695	6613	5646	5994
4e-05	5876	6210	5874	6523	6706	6054	6523	5950	5885	6886	5768	6134
5e-05	5980	6374	6019	6843	6961	6260	6801	6154	6066	7153	5919	6248
6e-05	6125	6555	6209	7204	7218	6483	7102	6381	6288	7422	6060	6407
7e-05	6241	6744	6351	7538	7489	6729	7406	6616	6488	7737	6219	6556
8e-05	6392	6943	6533	7901	7761	6952	7701	6870	6712	8037	6356	6675
9e-05	6528	7138	6687	8264	8025	7201	7995	7098	6952	8330	6515	6848
0.0001	6660	7347	6872	8601	8317	7441	8301	7371	7192	8638	6655	6976
0.00011	6809	7553	7037	8925	8579	7698	8624	7647	7440	8939	6838	7138
0.00012	6934	7737	7228	9270	8865	7954	8940	7939	7704	9251	7000	7284
0.00013	7103	7962	7386	9591	9114	8217	9217	8201	7944	9535	7168	7441
0.00014	7240	8171	7555	9883	9377	8450	9497	8451	8218	9814	7336	7596
0.00015	7425	8377	7703	10162	9649	8706	9795	8723	8447	10093	7500	7766
0.00016	7522	8589	7900	10426	9900	8944	10058	8983	8718	10394	7668	7907
0.00017	7707	8796	8056	10726	10146	9208	10320	9259	8963	10652	7863	8058
0.00018	7854	8974	8225	10963	10384	9411	10585	9537	9219	10915	8002	8213
0.00019	8006	9185	8376	11196	10610	9651	10844	9788	9475	11160	8201	8362
0.0002	8157	9406	8532	11423	10851	9886	11063	10009	9693	11411	8364	8517
0.00021	8297	9577	8683	11624	11052	10088	11288	10277	9952	11634	8544	8669
0.00022	8427	9803	8850	11852	11256	10303	11518	10511	10198	11859	8688	8819
0.00023	8571	9970	8966	12043	11467	10525	11734	10732	10407	12069	8860	8942
0.00024	8733	10178	9130	12196	11638	10708	11902	10968	10646	12269	9038	9110
0.00025	8850	10356	9251	12367	11829	10944	12125	11179	10867	12461	9195	9234
0.00026	9011	10539	9407	12535	12011	11107	12274	11396	11086	12623	9360	9381
0.00027	9132	10704	9522	12685	12176	11286	12447	11591	11287	12810	9528	9510
0.00028	9274	10870	9640	12833	12356	11452	12618	11787	11504	12991	9684	9622
0.00029	9425	11057	9786	12961	12506	11606	12790	11978	11696	13138	9839	9782
0.0003	9511	11209	9886	13074	12666	11781	12934	12154	11884	13299	9969	9899
0.0004	10726	12626	10973	14046	13930	13049	14141	13682	13533	14556	11366	11057
0.0005	11696	13773	11872	14650	14801	13947	14994	14794	14726	15416	12480	12007
0.0006	12495	14621	12576	15041	15434	14569	15557	15596	15641	16003	13384	12792
0.0007	13178	15317	13193	15303	15909	14996	15977	16205	16362	16423	14137	13431
0.0008	13745	15872	13672	15486	16256	15314	16233	16662	16914	16715	14739	13962
0.0009	14185	16290	14107	15607	16511	15547	16409	16975	17363	16893	15212	14378
0.001	14569	16596	14425	15683	16691	15683	16564	17235	17762	17038	15610	14725
0.0011	14898	16850	14715	15731	16839	15810	16629	17428	18040	17160	15929	15005
0.0012	15181	17046	14965	15712	16914	15864	16654	17566	18301	17196	16164	15236
0.0013	15396	17179	15127	15735	16985	15905	16662	17671	18499	17196	16375	15402
0.0014	15616	17272	15307	15692	17013	15905	16640	17719	18687	17166	16516	15541
0.0015	15763	17330	15392	15652	17028	15903	16606	17759	18830	17146	16658	15646
0.0016	15932	17370	15533	15610	17039	15913	16581	17759	18969	17093	16727	15716
0.0017	16036	17387	15642	15546	17023	15887	16555	17766	19058	17043	16792	15787
0.0018	16153	17417	15722	15520	17015	15838	16529	17762	19131	16987	16854	15830
0.0019	16233	17399	15798	15454	17014	15790	16510	17752	19216	16921	16911	15858
0.002	16339	17425	15901	15417	16988	15803	16500	17710	19280	16889	16938	15895
0.0021	16450	17385	15965	15392	16978	15778	16513	17671	19300	16809	16957	15924
0.0022	16521	17377	16046	15355	16986	15748	16527	17665	19371	16813	16986	15950
0.0023	16609	17390	16113	15317	16980	15725	16555	17654	19423	16785	17022	15941
0.0024	16687	17364	16206	15283	16990	15731	16583	17629	19466	16764	17044	15956
0.0025	16757	17395	16303	15287	17002	15735	16618	17622	19483	16736	17085	15976
0.0026	16864	17406	16370	15301	17032	15753	16666	17620	19521	16726	17116	16005
0.0027	16957	17424	16449	15303	17055	15767	16738	17630	19586	16751	17171	16031
0.0028	17067	17429	16555	15306	17121	15788	16812	17672	19623	16795	17207	16049
0.0029	17133	17481	16628	15328	17142	15817	16893	17692	19674	16808	17243	16106
0.003	17220	17511	16745	15339	17179	15857	16966	17715	19738	16859	17295	16138
0.004	18567	18337	18026	15892	18077	16582	18124	18494	20432	17607	18175	16823
0.005	19892	19425	19157	16580	19037	17452	19120	19558	21252	18441	19267	17653
0.006	20972	20312	19985	17065	19811	18166	19765	20493	21972	19049	20244	18389
0.007	21862	21012	20648	17428	20444	18699	20288	21241	22545	19459	21123	18991
0.008	22624	21657	21287	17751	20949	19191	20781	21847	23020	19854	21943	19508
0.009	23305	22238	21972	18022	21440	19620	21287	22407	23397	20206	22759	20016
0.01	23969	22836	22672	18341	21897	20071	21769	22921	23729	20615	23552	20573
0.011	24552	23433	23376	18618	22341	20448	22164	23411	24015	21003	24299	21135
0.012	25102	24005	24007	18864	22694	20767	22552	23864	24297	21369	25013	21716
0.013	25559	24599	24629	19148	23004	21053	22858	24247	24487	21697	25585	22271
0.014	25964	25073	25162	19403	23272	21298	23114	24570	24652	22016	26119	22779
0.015	26287	25486	25610	19592	23494	21455	23333	24843	24782	22291	26540	23250
0.016	26561	25870	26011	19762	23659	21665	23499	25042	24882	22512	26921	23696
0.017	26787	26174	26305	19903	23828	21765	23638	25233	24966	22737	27226	24069
0.018	27027	26432	26560	20053	23955	21880	23777	25378	25037	22922	27466	24406
0.019	27168	26674	26810	20146	24045	21956	23866	25461	25073	23070	27673	24698
0.02	27325	26892	26975	20227	24102	22019	23950	25560	25101	23212	27826	24964
0.021	27476	27054	27119	20312	24166	22056	24033	25627	25108	23333	27964	25169
0.022	27586	27214	27245	20377	24220	22103	24064	25677	25169	23443	28104	25398
0.023	27647	27292	27378	20444	24275	22143	24114	25693	25176	23532	28226	25550
0.024	27730	27388	27497	20483	24302	22163	24172	25738	25177	23603	28313	25714
0.025	27809	27505	27558	20484	24336	22206	24226	25787	25176	23697	28394	25816
0.026	27897	27591	27637	20573	24348	22216	24255	25821	25163	23734	28480	25944
0.027	27933	27646	27690	20591	24386	22238	24287	25809	25191	23813	28546	26058
0.028	28011	27694	27774	20648	24393	22253	24332	25832	25160	23871	28634	26137
0.029	28035	27772	27826	20651	24426	22259	24393	25834	25179	23939	28718	26204
0.03	28118	27850	27932	20696	24426	22286	24425	25861	25176	23975	28795	26309
0.04	28477	28303	28419	20819	24571	22426	24796	25964	25197	24359	29480	26740
0.05	28985	28861	29109	20898	24725	22670	25296	26104	25296	24735	30433	27195
0.06	29789	29530	29898	21002	25044	23080	25788	26373	25519	25205	31381	27787
0.07	30584	30194	30572	21198	25436	23573	26236	26794	25830	25651	32231	28426
0.08	31305	30784	31069	21398	25907	24021	26554	27208	26215	26033	32780	29070
0.09	31832	31129	31427	21617	26283	24340	26808	27577	26573	26359	33116	29535
0.1	32137	31369	31646	21872	26630	24552	26932	27891	26881	26611	33340	29825
0.11	32353	31480	31742	22040	26818	24711	27043	28094	27092	26794	33469	30064
0.12	32461	31576	31801	22267	26935	24773	27048	28240	27265	26904	33497	30165
0.13	32531	31586	31874	22374	27017	24825	27071	28338	27406	27020	33528	30259
0.14	32592	31634	31869	22437	27036	24842	27082	28348	27459	27031	33535	30292
0.15	32602	31606	31845	22496	27058	24859	27080	28379	27522	27055	33504	30309
0.16	32608	31615	31851	22519	27083	24834	27058	28384	27542	27107	33502	30311
0.17	32580	31634	31851	22544	27057	24833	27059	28399	27560	27091	33505	30326
0.18	32606	31601	31854	22541	27044	24825	27049	28388	27585	27123	33481	30320
0.19	32602	31602	31834	22529	27048	24800	27048	28388	27595	27092	33472	30299
0.2	32604	31619	31834	22492	27007	24779	27021	28385	27608	27086	33450	30294
0.21	32599	31583	31846	22500	27012	24759	27016	28406	27588	27100	33438	30279
0.22	32582	31607	31840	22501	26997	24739	27026	28386	27567	27080	33455	30254
0.23	32583	31581	31840	22491	27016	24754	27008	28375	27586	27097	33463	30259
0.24	32555	31546	31834	22477	26977	24730	26992	28361	27591	27072	33433	30260
0.25	32531	31552	31823	22472	26974	24717	27013	28381	27584	27053	33439	30218
0.26	32541	31563	31823	22475	26977	24715	26993	28348	27585	27054	33441	30236
0.27	32535	31554	31812	22480	26972	24718	26987	28370	27586	27072	33441	30217
0.28	32541	31525	31827	22464	26983	24709	27010	28337	27598	27069	33439	30226
0.29	32518	31555	31826	22455	26977	24704	26980	28369	27586	27060	33407	30220
0.3	32527	31521	31795	22460	26961	24692	26992	28359	27593	27072	33441	30213
0.4	32486	31488	31780	22430	26911	24617	26960	28360	27547	27017	33374	30154
0.5	32464	31445	31783	22425	26876	24614	26899	28305	27505	26989	33358	30135
0.6	32428	31381	31751	22361	26839	24534	26890	28263	27476	26983	33241	30104
0.7	32385	31331	31705	22371	26804	24506	26822	28253	27444	26918	33213	30055
0.8	32371	31267	31638	22306	26751	24448	26765	28183	27367	26874	33180	30045
0.9	32328	31197	31582	22265	26655	24382	26685	28144	27321	26829	33118	30013
1	32234	31135	31543	22211	26631	24336	26653	28078	27270	26772	33033	29960
1.1	32193	31099	31491	22154	26574	24285	26588	28017	27199	26709	32972	29932
1.2	32124	31058	31458	22122	26530	24222	26541	27971	27168	26659	32916	29871
1.3	32052	30964	31412	22059	26479	24182	26516	27908	27091	26603	32839	29820
1.4	32030	30908	31357	22005	26415	24113	26447	27880	27041	26530	32786	29804
1.5	31941	30842	31315	21934	26357	24071	26392	27802	26969	26493	32720	29738
1.6	31887	30809	31252	21872	26305	24076	26358	27762	26907	26458	32655	29686
1.7	31821	30745	31221	21820	26254	24000	26272	27698	26878	26375	32584	29602
1.8	31764	30688	31163	21734	26198	23959	26246	27645	26819	26307	32502	29592
1.9	31691	30628	31132	21670	26133	23907	26198	27582	26718	26262	32455	29521
2	31643	30552	31096	21589	26074	23869	26156	27524	26712	26216	32397	29474
2.1	31586	30527	31050	21523	26018	23813	26113	27491	26640	26168	32339	29439
2.2	31560	30482	31011	21438	25961	23767	26019	27435	26568	26088	32276	29378
2.3	31447	30440	30941	21339	25887	23724	25964	27381	26556	26020	32230	29347
2.4	31408	30410	30894	21246	25823	23676	25892	27323	26474	25949	32176	29260
2.5	31393	30368	30811	21132	25773	23613	25865	27271	26427	25877	32122	29234
2.6	31310	30292	30786	21040	25679	23584	25775	27219	26342	25795	32063	29156
2.7	31242	30240	30743	20956	25629	23516	25698	27171	26268	25734	32014	29128
2.8	31169	30191	30722	20845	25544	23458	25621	27143	26226	25653	31945	29079
2.9	31124	30162	30676	20706	25473	23423	25569	27069	26196	25574	31893	29016
3	31080	30151	30627	20584	25398	23357	25511	27034	26159	25484	31827	28978
					Fluorescence properties
	C			L			M			H
Fo	4959	4548	4846	5180	5028	5106	5321	5360	5236	5679	5506	5619
	C			L			M			H
Fm	26095	26603	27080	27123	26847	27057	29356	29640	28385	32604	33504	31845
	C			L			M			H
Fv/Fm	0.837	0.83	0.838	0.804	0.8	0.816	0.791	0.792	0.768	0.664	0.683	0.6735
	C			L			M			H
Fv/Fo	5.148	4.898	5.179	5.562	4.508	5.035	4.697	4.86	4.289	3.815	3.939	3.994
	C			L			M			H
dVG/dto	0.3199	0.3706	0.2488	0.2592	0.2933	0.3246	0.4682	0.4947	0.517	0.6925	0.7725	0.6894
	C			L			M			H
dV/dto	0.5883	0.7426	0.5165	1.0351	1.0307	1.0957	1.1663	1.1365	1.1845	1.5098	1.3247	1.41725
						Oxidative stress
	C						L						M						H
MDA	4.03397	3.84935	3.6441	3.70803	4.32523	4.41427	4.77287	4.49305	5.18206	4.89389	5.02621	5.80408	6.37698	6.45496	6.86102	7.19789	6.82756	7.5528	8.87179	8.23613	9.00614	8.18774	8.74744	8.71526
	C						L						M						L
GSH-Px	777.014	767.931	779.108	761.12	826.831	806.049	672.638	675.574	660.374	639.569	604.203	662.114	573.27	513.92	543.776	489.363	494.457	557.169	430.317	392.5	461.327	433.227	400.567	394.483
	C				L				M				H
GSH	5.346	5.441	4.394	5.023	4.846	4.746	4.699	4.602	3.884	3.888	3.792	3.702	3.057	3.194	3.089	3.001
	C				L				M				H
GSSG	0.676	0.689	0.677	0.657	0.805	0.817	0.799	0.82	0.917	0.899	0.894	0.908	0.994	1.094	0.958	1.055
	C				L				M				H
GSH/GSSG	7.90828	7.89695	6.4904	7.64536	6.01988	5.80906	5.8811	5.61219	4.23555	4.3248	4.24161	4.07709	3.07545	2.91956	3.22443	2.84455
	C						L						M						H
T-AOC	218.785	201.145	184.98	186.988	192.39	198.114	180.228	185.691	179.888	181.524	182.627	186.463	172.112	172.862	168.544	173.619	179.292	162.569	142.306	153.446	150.945	150.446	147.141	145.044
	C						L						M						H
SOD	32.4221	31.802	32.5686	32.9561	33.2792	32.3334	28.3687	27.9346	26.4572	28.7385	26.5225	27.4568	18.2628	18.4173	17.4466	17.909	18.5076	17.1536	11.6847	12.6596	12.2594	12.1256	12.5676	11.9748
	C								L								M								H
Vc(AsA)	32.8034	33.4106	34.4731	30.7129	30.5042	33.7598	31.8581	32.5431	24.754	27.8425	26.0465	26.2803	25.2196	26.3118	28.9593	28.9785	12.3255	12.3979	16.2224	14.1218	14.0385	12.2012	16.0798	11.1715	9.28519	7.84738	8.25893	10.1544	7.17237	8.25422	8.0381	9.04782
	C						L						M						H
DHA	58.2951	60.8361	60.4754	57.541	58.8689	62.1311	58.5738	58.459	60.9672	57.4262	59.4918	60.7705	39.8197	40.0656	37.3279	35.0164	38.082	34.9836	26.3115	31.6721	25.0328	29.2295	28.8361	27.2459
	C						L						M						H
AsA/DHA	0.562713	0.54919	0.570035	0.533757	0.573475	0.512755	0.422612	0.476274	0.474999	0.457636	0.423916	0.43297	0.309534	0.309439	0.434593	0.403292	0.293354	0.348768	0.352895	0.247769	0.329925	0.347403	0.248729	0.295021
						Chlorophyll content
The content of Chlorophyll a (mg/g.FW)
	C			L			M			H
	9.52148	9.4924	9.94023	9.03932	8.95839	9.15103	7.77189	7.65631	6.95239	6.08981	5.93758	5.89684
The content of Chlorophyll b (mg/g.FW)
	C			L			M			H
	10.0319	10.0783	10.6513	10.041	9.98737	9.93846	8.46861	8.51685	8.41212	6.508	6.39359	6.35092
The content of Carotenoids (mg/g.FW)
	C			L			M			H
	13.5074	13.6099	13.5655	13.5492	13.546	13.4571	13.3817	13.1671	13.0876	11.9061	11.6724	11.5653
					Correlation analysis
Li	Be	B	Na	Mg	Al	P	K	Ca	Ti	V	Cr	Mn	Fe	Co	Ni	Cu	Zn	G	As	Se	Rb	Sr	Mo	Ag	Cd	Sn	Sb	Ba	Hg	Tl	Pb	Bi
1	0.722	0.146	0.949	0.949	0.918	0.832	0.973	0.562	0.655	0.964	0.849	0.924	0.95	0.932	0.792	0.928	0.946	0.936	0.329	0.35	-0.705	0.549	0.993	0.811	0.112	0.39	0.821	0.294	0.188	0.411	0.295	0.673
0.722	1	0.723	0.667	0.783	0.519	0.927	0.736	0.931	0.945	0.599	0.944	0.466	0.628	0.529	0.778	0.439	0.515	0.553	-0.313	0.577	-0.228	0.906	0.647	0.896	-0.227	0.64	0.917	0.833	0.664	0.859	-0.332	0.717
0.146	0.723	1	0.01	0.372	-0.178	0.654	0.126	0.742	0.683	-0.069	0.611	-0.226	-0.042	-0.161	0.297	-0.198	-0.163	-0.122	-0.58	0.952	0.494	0.698	0.05	0.667	-0.717	0.513	0.516	0.886	0.961	0.943	-0.88	0.628
0.949	0.667	0.01	1	0.812	0.977	0.713	0.991	0.586	0.677	0.988	0.771	0.956	0.997	0.981	0.842	0.889	0.966	0.972	0.196	-0.149	-0.849	0.598	0.94	0.651	0.381	0.476	0.822	0.288	0.008	0.299	0.438	0.441
0.949	0.783	0.372	0.812	1	0.746	0.927	0.874	0.591	0.667	0.83	0.9	0.767	0.805	0.772	0.704	0.828	0.806	0.786	0.305	0.311	-0.449	0.554	0.932	0.936	-0.208	0.348	0.818	0.394	0.446	0.593	0.024	0.86
0.918	0.519	-0.178	0.977	0.746	1	0.587	0.948	0.415	0.518	0.99	0.65	0.99	0.989	0.998	0.759	0.931	0.989	0.987	0.343	-0.33	-0.921	0.433	0.926	0.533	0.494	0.355	0.686	0.092	-0.178	0.104	0.606	0.337
0.832	0.927	0.654	0.713	0.927	0.587	1	0.798	0.81	0.85	0.682	0.963	0.569	0.683	0.608	0.725	0.601	0.624	0.619	-0.051	0.566	-0.242	0.774	0.779	0.988	-0.339	0.514	0.91	0.685	0.683	0.832	-0.271	0.85
0.973	0.736	0.126	0.991	0.874	0.948	0.798	1	0.647	0.734	0.976	0.839	0.929	0.983	0.956	0.862	0.879	0.948	0.952	0.172	-0.024	-0.772	0.65	0.956	0.743	0.256	0.51	0.87	0.369	0.137	0.41	0.327	0.545
0.562	0.931	0.742	0.586	0.591	0.415	0.81	0.647	1	0.993	0.477	0.853	0.329	0.533	0.419	0.779	0.232	0.375	0.438	-0.578	0.599	-0.169	0.996	0.469	0.742	-0.127	0.82	0.887	0.943	0.654	0.867	-0.394	0.522
0.655	0.945	0.683	0.677	0.667	0.518	0.85	0.734	0.993	1	0.579	0.895	0.439	0.63	0.524	0.827	0.346	0.484	0.54	-0.486	0.496	-0.27	0.99	0.569	0.781	-0.077	0.814	0.927	0.898	0.607	0.839	-0.301	0.555
0.964	0.599	-0.069	0.988	0.83	0.99	0.682	0.976	0.477	0.579	1	0.735	0.986	0.995	0.994	0.78	0.947	0.993	0.99	0.342	-0.207	-0.864	0.484	0.967	0.638	0.37	0.382	0.751	0.167	-0.052	0.217	0.508	0.466
0.849	0.944	0.611	0.771	0.9	0.65	0.963	0.839	0.853	0.895	0.735	1	0.618	0.747	0.665	0.755	0.615	0.668	0.704	-0.094	0.47	-0.339	0.827	0.788	0.944	-0.2	0.66	0.914	0.708	0.595	0.795	-0.188	0.819
0.924	0.466	-0.226	0.956	0.767	0.99	0.569	0.929	0.329	0.439	0.986	0.618	1	0.973	0.994	0.707	0.968	0.997	0.982	0.459	-0.344	-0.912	0.34	0.945	0.529	0.448	0.259	0.644	0.005	-0.194	0.06	0.631	0.374
0.95	0.628	-0.042	0.997	0.805	0.989	0.683	0.983	0.533	0.63	0.995	0.747	0.973	1	0.991	0.814	0.912	0.98	0.987	0.255	-0.201	-0.871	0.546	0.945	0.627	0.406	0.448	0.778	0.227	-0.044	0.243	0.49	0.431
0.932	0.529	-0.161	0.981	0.772	0.998	0.608	0.956	0.419	0.524	0.994	0.665	0.994	0.991	1	0.764	0.942	0.994	0.989	0.359	-0.302	-0.91	0.434	0.942	0.557	0.458	0.35	0.701	0.099	-0.148	0.126	0.587	0.374
0.792	0.778	0.297	0.842	0.704	0.759	0.725	0.862	0.779	0.827	0.78	0.755	0.707	0.814	0.764	1	0.59	0.718	0.751	-0.159	0.11	-0.608	0.794	0.748	0.657	0.224	0.646	0.84	0.59	0.257	0.507	0.12	0.406
0.928	0.439	-0.198	0.889	0.828	0.931	0.601	0.879	0.232	0.346	0.947	0.615	0.968	0.912	0.942	0.59	1	0.972	0.934	0.61	-0.261	-0.812	0.224	0.961	0.592	0.274	0.106	0.591	-0.076	-0.126	0.071	0.572	0.501
0.946	0.515	-0.163	0.966	0.806	0.989	0.624	0.948	0.375	0.484	0.993	0.668	0.997	0.98	0.994	0.718	0.972	1	0.984	0.437	-0.28	-0.884	0.382	0.963	0.585	0.394	0.286	0.686	0.056	-0.128	0.125	0.578	0.43
0.936	0.553	-0.122	0.972	0.786	0.987	0.619	0.952	0.438	0.54	0.99	0.704	0.982	0.987	0.989	0.751	0.934	0.984	1	0.359	-0.276	-0.888	0.449	0.941	0.578	0.428	0.41	0.692	0.127	-0.121	0.153	0.559	0.432
0.329	-0.313	-0.58	0.196	0.305	0.343	-0.051	0.172	-0.578	-0.486	0.342	-0.094	0.459	0.255	0.359	-0.159	0.61	0.437	0.359	1	-0.452	-0.366	-0.602	0.424	0.029	0.07	-0.564	-0.211	-0.738	-0.419	-0.487	0.597	0.205
0.899	0.415	-0.285	0.937	0.732	0.983	0.523	0.903	0.273	0.385	0.971	0.56	0.996	0.955	0.985	0.682	0.966	0.989	0.963	0.489	1	-0.925	0.286	0.927	0.482	0.48	0.188	0.604	-0.055	-0.249	-0.001	0.673	0.319
-0.705	-0.228	0.494	-0.849	-0.449	-0.921	-0.242	-0.772	-0.169	-0.27	-0.864	-0.339	-0.912	-0.871	-0.91	-0.608	-0.812	-0.884	-0.888	-0.366	0.636	1	-0.209	-0.737	-0.173	-0.766	-0.206	-0.441	0.156	0.515	0.232	-0.828	0.008
0.549	0.906	0.698	0.598	0.554	0.433	0.774	0.65	0.996	0.99	0.484	0.827	0.34	0.546	0.434	0.794	0.224	0.382	0.449	-0.602	0.5	-0.209	1	0.456	0.696	-0.053	0.844	0.876	0.931	0.599	0.827	-0.347	0.458
0.993	0.647	0.05	0.94	0.932	0.926	0.779	0.956	0.469	0.569	0.967	0.788	0.945	0.945	0.942	0.748	0.961	0.963	0.941	0.424	-0.036	-0.737	0.456	1	0.761	0.14	0.295	0.771	0.189	0.113	0.325	0.368	0.644
0.811	0.896	0.667	0.651	0.936	0.533	0.988	0.743	0.742	0.781	0.638	0.944	0.529	0.627	0.557	0.657	0.592	0.585	0.578	0.029	0.599	-0.173	0.696	0.761	1	-0.428	0.446	0.842	0.635	0.706	0.818	-0.303	0.907
0.112	-0.227	-0.717	0.381	-0.208	0.494	-0.339	0.256	-0.127	-0.077	0.37	-0.2	0.448	0.406	0.458	0.224	0.274	0.394	0.428	0.07	-0.874	-0.766	-0.053	0.14	-0.428	1	0.106	-0.048	-0.341	-0.829	-0.599	0.841	-0.619
0.39	0.64	0.513	0.476	0.348	0.355	0.514	0.51	0.82	0.814	0.382	0.66	0.259	0.448	0.35	0.646	0.106	0.286	0.41	-0.564	0.267	-0.206	0.844	0.295	0.446	0.106	1	0.607	0.776	0.388	0.603	-0.204	0.298
0.821	0.917	0.516	0.822	0.818	0.686	0.91	0.87	0.887	0.927	0.751	0.914	0.644	0.778	0.701	0.84	0.591	0.686	0.692	-0.211	0.394	-0.441	0.876	0.771	0.842	-0.048	0.607	1	0.72	0.518	0.756	-0.124	0.632
0.294	0.833	0.886	0.288	0.394	0.092	0.685	0.369	0.943	0.898	0.167	0.708	0.005	0.227	0.099	0.59	-0.076	0.056	0.127	-0.738	0.742	0.156	0.931	0.189	0.635	-0.341	0.776	0.72	1	0.797	0.921	-0.658	0.475
0.188	0.664	0.961	0.008	0.446	-0.178	0.683	0.137	0.654	0.607	-0.052	0.595	-0.194	-0.044	-0.148	0.257	-0.126	-0.128	-0.121	-0.419	0.98	0.515	0.599	0.113	0.706	-0.829	0.388	0.518	0.797	1	0.939	-0.879	0.72
0.411	0.859	0.943	0.299	0.593	0.104	0.832	0.41	0.867	0.839	0.217	0.795	0.06	0.243	0.126	0.507	0.071	0.125	0.153	-0.487	0.881	0.232	0.827	0.325	0.818	-0.599	0.603	0.756	0.921	0.939	1	-0.726	0.736
0.295	-0.332	-0.88	0.438	0.024	0.606	-0.271	0.327	-0.394	-0.301	0.508	-0.188	0.631	0.49	0.587	0.12	0.572	0.578	0.559	0.597	-0.94	-0.828	-0.347	0.368	-0.303	0.841	-0.204	-0.124	-0.658	-0.879	-0.726	1	-0.372
0.673	0.717	0.628	0.441	0.86	0.337	0.85	0.545	0.522	0.555	0.466	0.819	0.374	0.431	0.374	0.406	0.501	0.43	0.432	0.205	0.639	0.008	0.458	0.644	0.907	-0.619	0.298	0.632	0.475	0.72	0.736	-0.372	1
